# Supplementary material for: Overexpression of MicroRNAs from the miR-17-92 Paralog Clusters in AIDS-Related Non-Hodgkin's Lymphomas
Source: PLoS One. 2011 Jun 16;6(6):e20781. doi: 10.1371/journal.pone.0020781 (PMC3116840; doi:10.1371/journal.pone.0020781)
Supplement: Table S1 — AIDS-NHL patient and tumor characteristics. (XLS) [file pone.0020781.s001.xls]

## Sheet: Sheet1
	patient/tumor	HIV status	age (sex)	tumor location	pathology report summary	preservation
	BL 1	+	39(M)	right axillary LN	CD19+,CD20+,CD22+,CD10+,HLA-DR,CD38+,Igλ restricted	snap frozen
	BL 2	+	34(M)	left cervical LN	CD19+,CD20+,CD22+,CD10+, CD52+,100% MIB-1+, Igk restricted, EBV+, myc, t(14;18)+	snap frozen
	BL 3	+	38(M)	right axillary LN	CD20+,CD10+,7CD79a+,bcl2+,bcl6+,Igk restricted, >99% Ki-67+, myc t(14;18)+, EBER ISH negative	snap frozen
	BL 4	+	34(M)	LN	monoclonal B cell population, CD10-, Burkitt-like	snap frozen
	BL 5	+	46(F)	omental LN	CD19+, CD20+,CD22+,CD38+,CD79+,HLA-DR,CD10,Bcl-6,Igλ restricted, 100% Ki-67+, EBER+, Burkitt-like	snap frozen
	BL 6	+	41(M)	small bowel	>90% Ki-67+, EBER+, Burkitt-like	snap frozen
	DLBCL 2	+	61(F)	LN	n.a.	snap frozen
	DLBCL 3	+	36(M)	right neck mass	monoclonal B lymphocytic population	snap frozen
	DLBCL 4	+	56(M)	mediastinal	70% CD20+, CD3-, CD30-, ALK-	snap frozen
	DLBCL 5	+	39(M)	terminal ileum	n.a.	snap frozen
	DLBCL 6	+	41(M)	right cervical LN	n.a.	snap frozen
	DLBCL 7	+	39(M)	cervical LN	CD20+, weak staining for bcl-6, EBER -	snap frozen
	DLBCL 8	+	48(M)	retroperitoneum LN	CD20+, >90% Ki-67+, CD3-, bcl1-, bcl2-	snap frozen
	DLBCL 9	+	32(M)	mesenteric LN	CD20+,CD43+,bcl6+,bcl2+,CD3-,CD5-, bcl1-	snap frozen
	PCNSL 1	+	44(M)	brain	n.a.	FFPE
	PCNSL 2	+	43(M)	brain	immunoblastic, IgK phenotype	FFPE
	PCNSL 3	+	33(M)	brain	n.a.	FFPE
	PCNSL 4	+	57(M)	brain	CD20+, EBV+	FFPE
	PCNSL 5	+	38(M)	brain	n.a.	FFPE
	PCNSL 6	+	39(M)	brain	n.a.	FFPE
	PEL 1	+	28(M)	pericardial effusion	n.a.	FFPE
	PEL 2	+	48(M)	lung	CD38	FFPE
	PEL 3	+	31(M)	lung	n.a.	FFPE
	PEL 4	+	48(M)	lung	n.a.	snap frozen
	PEL 5	+	49(M)	n.a	n.a.	snap frozen
		BL (Burkitt's lymphoma)
		DLBCL (diffuse large B cell lymphoma)
		PCNSL (primary central nervous system lymphoma)
		PEL (primary effusion lymphoma)
		LN (lymph node)
		n.a. (not available)
