# Supplementary material for: Overexpression of MicroRNAs from the miR-17-92 Paralog Clusters in AIDS-Related Non-Hodgkin's Lymphomas
Source: PLoS One. 2011 Jun 16;6(6):e20781. doi: 10.1371/journal.pone.0020781 (PMC3116840; doi:10.1371/journal.pone.0020781)
Supplement: Table S2 — q-PCR primary data for miRNA expression levels in AIDS-NHL cases and controls. (XLS) [file pone.0020781.s002.xls]

## Sheet: Sheet1
		RNU48	miR-17			miR-106a			miR-106b			miR-18a			miR-19a
	Sample ID	Ct	Ct	dCt	2^(-dCt)x100	Ct	dCt	2^(-dCt)x100	Ct	dCt	2^(-dCt)x100	Ct	dCt	2^(-dCt)x100	Ct	dCt	2^(-dCt)x100
	PBMC 1	25.522	28.992	3.47	9.02456	28.733	3.211	10.7992	30.323	4.801	3.5872	33.529	8.007	0.388734	29.848	4.326	4.98591
	PBMC 2	24.907	27.07	2.163	22.3291	27.142	2.235	21.2421	28.689	3.782	7.2695	32.342	7.435	0.577886	28.685	3.778	7.28968
	tonsil 1	25.175	26.901	1.726	30.2289	27.18	2.005	24.9135	28.834	3.659	7.91646	30.798	5.623	2.02912	28.338	3.163	11.1646
	tonsil 2	25.685	26.115	0.43	74.2262	26.167	0.482	71.5984	28.925	3.24	10.5843	30.178	4.493	4.44091	28.256	2.571	16.8288
	BL1	24.506	25.497	0.991	50.3129	24.879	0.373	77.2175	26.512	2.006	24.8962	28.964	4.458	4.54997	26.301	1.795	28.8172
	BL2	24.116	25.339	1.223	42.8391	24.414	0.298	81.3379	26.733	2.617	16.3006	29.24	5.124	2.86762	26.17	2.054	24.0815
	BL3	23.214	22.324	-0.89	185.318	22.005	-1.209	231.177	24.801	1.587	33.2863	26.215	3.001	12.4913	25.14	1.926	26.3158
	BL4	24.537	24.787	0.25	84.0896	24.138	-0.399	131.859	26.304	1.767	29.3819	28.604	4.067	5.96638	25.811	1.274	41.3512
	BL5	24.068	23.21	-0.858	181.252	23.372	-0.696	162.001	25.728	1.66	31.6439	27.01	2.942	13.0128	24.918	0.85	55.4785
	BL6	24.37	24.038	-0.332	125.876	23.315	-1.055	207.772	27.274	2.904	13.3601	27.355	2.985	12.6306	25.809	1.439	36.8823
	DLCL2	23.084	23.208	0.124	91.764	23.464	0.38	76.8438	25.153	2.069	23.8325	27.99	4.906	3.33539	25.082	1.998	25.0347
	DLCL3	24.376	24.696	0.32	80.107	24.214	-0.162	111.884	26.085	1.709	30.5872	27.886	3.51	8.77778	27.228	2.852	13.8504
	DLCL4	23.965	23.683	-0.282	121.588	23.91	-0.055	103.886	27.096	3.131	11.415	27.998	4.033	6.10866	25.662	1.697	30.8427
	DLCL5	27.519	25.047	-2.472	554.812	25.162	-2.357	512.304	26.529	-0.99	198.618	29.149	1.63	32.3088	26.9	-0.619	153.581
	DLCL6	22.37	23.285	0.915	53.0344	23.95	1.58	33.4482	25.321	2.951	12.9318	27.616	5.246	2.6351	26.481	4.111	5.78716
	DLCL7	23.196	22.196	-1	200	22.016	-1.18	226.577	25.225	2.029	24.5025	26.38	3.184	11.0032	24.766	1.57	33.6808
	DLCL8	23.737	22.721	-1.016	202.23	22.614	-1.123	217.799	26.112	2.375	19.2776	26.895	3.158	11.2033	25.051	1.314	40.2204
	DLCL9	23.39	22.593	-0.797	173.748	22.079	-1.311	248.113	25.725	2.335	19.8196	26.434	3.044	12.1245	24.513	1.123	45.9138
	CNS2	29.632	29.235	-0.397	131.677	29.335	-0.297	122.859	30.463	0.831	56.2139	34.806	5.174	2.76994	31.822	2.19	21.9151
	CNS3	32.239	30.725	-1.514	285.601	30.614	-1.625	308.442	32.212	-0.027	101.889	35.215	2.976	12.7097	33.897	1.658	31.6878
	CNS4	29.472	29.36	-0.112	108.073	29.219	-0.253	119.168	30.525	1.053	48.1965	34.395	4.923	3.29632	32.32	2.848	13.8889
	CNS5	29.882	29.037	-0.845	179.626	28.955	-0.927	190.132	30.691	0.809	57.0777	34.006	4.124	5.73525	31.566	1.684	31.1219
	CNS6	31.184	29.791	-1.393	262.624	29.306	-1.878	367.565	30.993	-0.191	114.155	34.317	3.133	11.3992	32.207	1.023	49.2092
	PEL1	29.179	28.331	-0.848	180	28.469	-0.71	163.58	30.99	1.811	28.4993	32.347	3.168	11.1259	32.102	2.923	13.1853
	PEL2	29.216	27.654	-1.562	295.263	27.514	-1.702	325.352	29.637	0.421	74.6907	31.143	1.927	26.2975	30.618	1.402	37.8404
	PEL3	29.374	28.106	-1.268	240.827	28.25	-1.124	217.95	29.821	0.447	73.3567	32.103	2.729	15.083	31.327	1.953	25.8279
	PEL4	23.868	24.524	0.656	63.4635	24.654	0.786	57.995	27.704	3.836	7.00243	27.69	3.822	7.07072	26.514	2.646	15.9762
	PEL5	29.133	25.616	-3.517	1144.78	26.158	-2.975	786.256	28.195	-0.938	191.587	30.148	1.015	49.4828	28.266	-0.867	182.387
